# Supplementary material for: Exploring the Synergistic Potential of Radiomics and Laboratory Biomarkers for Enhanced Identification of Vulnerable COVID-19 Patients
Source: Microorganisms. 2023 Jul 3;11(7):1740. doi: 10.3390/microorganisms11071740 (PMC10384842; doi:10.3390/microorganisms11071740)
Supplement: Supplementary file 1 [file microorganisms-11-01740-s001.zip]

Archive with 2 entries (2 files):
- Supplemental 1.TIF
- Supplemental 2.TIF
